# Supplementary material for: Sigmoni: classification of nanopore signal with a compressed pangenome index
Source: Bioinformatics. 2024 Jun 28;40(Suppl 1):i287–96. doi: 10.1093/bioinformatics/btae213 (PMC11211819; doi:10.1093/bioinformatics/btae213)
Supplement: btae213_Supplementary_Data [file btae213_supplementary_data.zip]

Archive with 3 entries (2 files):
- btae213_Supplementary_Data/
- btae213_Supplementary_Data/Shivakumar.206.bib
- btae213_Supplementary_Data/Shivakumar.206.sup.1.pdf
