# Supplementary material for: Sigmoni: classification of nanopore signal with a compressed pangenome index
Source: Bioinformatics. 2024 Jun 28;40(Suppl 1):i287–96. doi: 10.1093/bioinformatics/btae213 (PMC11211819; doi:10.1093/bioinformatics/btae213)
Supplement: btae213_Supplementary_Data [file btae213_supplementary_data.zip › btae213_Supplementary_Data/Shivakumar.206.bib]

% I like to get my bibtex entries from here, if they're from PubMed: https://www.bioinformatics.org/texmed/.  Otherwise I get them from Google Scholar.

% 33257863 
@Article{uncalled,
   Author="Kovaka, S. and others ",
   Title="{{T}argeted nanopore sequencing by real-time mapping of raw electrical signal with {U}{N}{C}{A}{L}{L}{E}{D}}",
   Journal="Nat Biotechnol",
   Year="2021",
   Volume="39",
   Number="4",
   Pages="431--441",
   Month="Apr"
}
% 34252938 
@Article{sigmap,
   Author="Zhang, H. and others ",
   Title="{{R}eal-time mapping of nanopore raw signals}",
   Journal="Bioinformatics",
   Year="2021",
   Volume="37",
   Number="Suppl1",
   Pages="i477-i483",
   Month="Jul"
}
% 34195571 
@Article{spumoni,
   Author="Ahmed, O. and others ",
   Title="{{P}an-genomic matching statistics for targeted nanopore sequencing}",
   Journal="iScience",
   Year="2021",
   Volume="24",
   Number="6",
   Pages="102696",
   Month="Jun"
}
% 33257864 
@Article{readfish,
   Author="Payne, A. and others ",
   Title="{{R}eadfish enables targeted nanopore sequencing of gigabase-sized genomes}",
   Journal="Nat Biotechnol",
   Year="2021",
   Volume="39",
   Number="4",
   Pages="442--450",
   Month="Apr"
}
% 34706748 
@Article{squigglenet,
   Author="Bao, Y.  and others ",
   Title="{{S}quiggle{N}et: real-time, direct classification of nanopore signals}",
   Journal="Genome Biol",
   Year="2021",
   Volume="22",
   Number="1",
   Pages="298",
   Month="Oct"
}


% 27852649 
@Article{centrifuge,
   Author="Kim, D. and others ",
   Title="{{C}entrifuge: rapid and sensitive classification of metagenomic sequences}",
   Journal="Genome Res",
   Year="2016",
   Volume="26",
   Number="12",
   Pages="1721--1729",
   Month="Dec"
}
% 27071849 
@Article{kaiju,
   Author="Menzel, P.  and Ng, K. L.  and Krogh, A. ",
   Title="{{F}ast and sensitive taxonomic classification for metagenomics with {K}aiju}",
   Journal="Nat Commun",
   Year="2016",
   Volume="7",
   Pages="11257",
   Month="Apr"
}

% 22388286 
@Article{bowtie2,
   Author="Langmead, B.  and Salzberg, S. L. ",
   Title="{{F}ast gapped-read alignment with {B}owtie 2}",
   Journal="Nat Methods",
   Year="2012",
   Volume="9",
   Number="4",
   Pages="357--359",
   Month="Mar"
}
% 33270901 
@Article{refseq-prok,
   Author="Li, W.  and others ",
   Title="{{R}ef{S}eq: expanding the {P}rokaryotic {G}enome {A}nnotation {P}ipeline reach with protein family model curation}",
   Journal="Nucleic Acids Res",
   Year="2021",
   Volume="49",
   Number="D1",
   Pages="D1020-D1028",
   Month="Jan"
}

% 37994677 
@Article{ncbi-growth,
   Author="Sayers, E. W.   and others ",
   Title="{{D}atabase resources of the {N}ational {C}enter for {B}iotechnology {I}nformation}",
   Journal="Nucleic Acids Res",
   Year="2024",
   Volume="52",
   Number="D1",
   Pages="D33-D43",
   Month="Jan"
}

% 29750242 
@Article{minimap2,
   Author="Li, H. ",
   Title="{{M}inimap2: pairwise alignment for nucleotide sequences}",
   Journal="Bioinformatics",
   Year="2018",
   Volume="34",
   Number="18",
   Pages="3094--3100",
   Month="Sep"
}

@inproceedings{gagie2018rindex,
  title={{O}ptimal-time text indexing in BWT-runs bounded space},
  author={Gagie, T. and Navarro, G. and Prezza, N.},
  booktitle={Proceedings of the Twenty-Ninth Annual ACM-SIAM Symposium on Discrete Algorithms},
  pages={1459--1477},
  year={2018},
  organization={SIAM}
}

@article{gagie2020rindex,
  title={{F}ully functional suffix trees and optimal text searching in BWT-runs bounded space},
  author={Gagie, T. and Navarro, G. and Prezza, N.},
  journal={Journal of the ACM (JACM)},
  volume={67},
  number={1},
  pages={1--54},
  year={2020},
  publisher={ACM New York, NY, USA}
}

@article{rossi2022moni,
  title={{M}{O}{N}{I}: A Pangenomic Index for Finding Maximal Exact Matches},
  author={Rossi, M. and others},
  journal={Journal of Computational Biology},
  volume={29},
  number={2},
  pages={169--187},
  year={2022},
  publisher={Mary Ann Liebert, Inc., publishers 140 Huguenot Street, 3rd Floor New~…}
}

% 29648610 
@Article{chiron,
   Author="Teng, H. and others",
   Title="{{C}hiron: translating nanopore raw signal directly into nucleotide sequence using deep learning}",
   Journal="Gigascience",
   Year="2018",
   Volume="7",
   Number="5",
   Month="May"
}

% 36517904 
@Article{basecalling,
   Author="Ferguson, S. and others",
   Title="{{S}pecies-specific basecallers improve actual accuracy of nanopore sequencing in plants}",
   Journal="Plant Methods",
   Year="2022",
   Volume="18",
   Number="1",
   Pages="137",
   Month="Dec"
}

% 36090814 
@Article{basecalling_review,
   Author="Alser, M. and others",
   Title="{{F}rom molecules to genomic variations: {A}ccelerating genome analysis via intelligent algorithms and architectures}",
   Journal="Comput Struct Biotechnol J",
   Year="2022",
   Volume="20",
   Pages="4579--4599"
}

% 37202771 
@Article{spumoni2,
   Author="Ahmed, O. Y. and others ",
   Title="{{S}{P}{U}{M}{O}{N}{I} 2: improved classification using a pangenome index of minimizer digests}",
   Journal="Genome Biol",
   Year="2023",
   Volume="24",
   Number="1",
   Pages="122",
   Month="May"
}

% 36938368 
@Article{rawmap,
   Author="Sadasivan, H. and others",
   Title="{{R}apid {R}eal-time {S}quiggle {C}lassification for {R}ead until using {R}aw{M}ap}",
   Journal="Arch Clin Biomed Res",
   Year="2023",
   Volume="7",
   Number="1",
   Pages="45--57"
}


@article{targetcall,
  title={{T}argetCall: {E}liminating the Wasted Computation in Basecalling via Pre-Basecalling Filtering},
  author={Cavlak, M. B. and others},
  journal={bioRxiv},
  year={2022},
  publisher={Cold Spring Harbor Laboratory}
}

% 29431738 
@Article{na18278,
   Author="Jain, M.  and others",
   Title="{{N}anopore sequencing and assembly of a human genome with ultra-long reads}",
   Journal="Nat Biotechnol",
   Year="2018",
   Volume="36",
   Number="4",
   Pages="338--345",
   Month="Apr"
}

% 25373144 
@Article{chm1,
   Author="Steinberg, K. M.  and others",
   Title="{{S}ingle haplotype assembly of the human genome from a hydatidiform mole}",
   Journal="Genome Res",
   Year="2014",
   Volume="24",
   Number="12",
   Pages="2066--2076",
   Month="Dec"
}

% 35357919 
@Article{chm13,
   Author="Nurk, S. and others",
   Title="{{T}he complete sequence of a human genome}",
   Journal="Science",
   Year="2022",
   Volume="376",
   Number="6588",
   Pages="44--53",
   Month="Apr"
}


@inproceedings{kociumaka2020delta,
  title={Towards a definitive measure of repetitiveness},
  author={Kociumaka, T. and Navarro, G. and Prezza, N.},
  booktitle={LATIN 2020: Theoretical Informatics: 14th Latin American Symposium, S{\~a}o Paulo, Brazil, January 5-8, 2021, Proceedings},
  pages={207--219},
  year={2020},
  organization={Springer}
}

% 37387139 
@Article{firtina2023rawhash,
   Author="Firtina, C. and others",
   Title="{{R}aw{H}ash: enabling fast and accurate real-time analysis of raw nanopore signals for large genomes}",
   Journal="Bioinformatics",
   Year="2023",
   Volume="39",
   Number="39 Suppl 1",
   Pages="i297-i307",
   Month="Jun"
}

% 31779668 
@Article{kraken2,
   Author="Wood, D. E.  and Lu, J.  and Langmead, B. ",
   Title="{{I}mproved metagenomic analysis with {K}raken 2}",
   Journal="Genome Biol",
   Year="2019",
   Volume="20",
   Number="1",
   Pages="257",
   Month="Nov"
}
% 31234903 
@Article{perf-guppy,
   Author="Wick, R. R.  and Judd, L. M.  and Holt, K. E. ",
   Title="{{P}erformance of neural network basecalling tools for {O}xford {N}anopore sequencing}",
   Journal="Genome Biol",
   Year="2019",
   Volume="20",
   Number="1",
   Pages="129",
   Month="Jun"
}

% 33615737 
@Article{chr-sorting-plant-review,
   Author="el, J. and others",
   Title="{{C}hromosome analysis and sorting}",
   Journal="Cytometry A",
   Year="2021",
   Volume="99",
   Number="4",
   Pages="328--342",
   Month="Apr"
}

@article{gamaarachchi2023squigulator,
  title={{S}quigulator: simulation of nanopore sequencing signal data with tunable noise parameters},
  author={Gamaarachchi, H. and others},
  journal={bioRxiv},
  pages={2023--05},
  year={2023},
  publisher={Cold Spring Harbor Laboratory}
}

% 34778549 
@Article{phoni,
   Author="Boucher, C.  and others ",
   Title="{{P}{H}{O}{N}{I}: {S}treamed {M}atching {S}tatistics with {M}ulti-{G}enome {R}eferences}",
   Journal="Proc Data Compress Conf",
   Year="2021",
   Volume="2021",
   Pages="193--202",
   Month="Mar"
}

% 37165242 
@Article{hprc,
   Author="Liao, W. W. and others",
   Title="{{A} draft human pangenome reference}",
   Journal="Nature",
   Year="2023",
   Volume="617",
   Number="7960",
   Pages="312--324",
   Month="May"
}


@inproceedings{dunn2021squigglefilter,
  title={{S}quigglefilter: An accelerator for portable virus detection},
  author={Dunn, T. and others},
  booktitle={MICRO-54: 54th Annual IEEE/ACM International Symposium on Microarchitecture},
  pages={535--549},
  year={2021}
}

@article{firtina2023rawhash2,
  title={{R}aw{H}ash2: Accurate and Fast Mapping of Raw Nanopore Signals using a Hash-based Seeding Mechanism},
  author={Firtina, C. and others},
  journal={arXiv preprint arXiv:2309.05771},
  year={2023}
}

% 37612512 
@Article{chrY,
   Author="Rhie, A. and others",
   Title="{{T}he complete sequence of a human {Y} chromosome}",
   Journal="Nature",
   Year="2023",
   Volume="621",
   Number="7978",
   Pages="344--354",
   Month="Sep"
}

@article{uncalled4,
  title={{U}ncalled4 improves nanopore DNA and RNA modification detection via fast and accurate signal alignment},
  author={Kovaka, S. and others},
  journal={bioRxiv},
  pages={2024--03},
  year={2024},
  publisher={Cold Spring Harbor Laboratory}
}
